# Supplementary material for: Acidification decreases microbial community diversity in the Salish Sea, a region with naturally high pCO2
Source: PLoS One. 2020 Oct 28;15(10):e0241183. doi: 10.1371/journal.pone.0241183 (PMC7592811; doi:10.1371/journal.pone.0241183)
Supplement: S1 Table — The samples include: day 0 filtered seawater sample, day 0 unfiltered seawater sample, San Juan Channel seawater sample, and day 20 mesocosm samples A-F, where A-C are control mesocosms (pH 8.0) and D-F are acidified mesocosms (pH 7.6). (XLSX) [file pone.0241183.s003.xlsx]

## Sheet: Day 0 (filtered)
#ASV ID	Day 0
k__Bacteria;p__Bacteroidetes;c__Flavobacteriia;o__Flavobacteriales;f__Flavobacteriaceae	0.201755
k__Bacteria;p__Proteobacteria;c__Alphaproteobacteria;o__Rickettsiales;f__Pelagibacteraceae	0.147387
k__Bacteria;p__Proteobacteria;c__Alphaproteobacteria;o__Rhodobacterales;f__Rhodobacteraceae	0.107772
k__Bacteria;p__Proteobacteria;c__Gammaproteobacteria;o__Oceanospirillales;f__Halomonadaceae	0.0581618
k__Bacteria;p__Proteobacteria;c__Gammaproteobacteria;o__Alteromonadales;f__Alteromonadaceae	0.0548529
k__Bacteria;p__Actinobacteria;c__Acidimicrobiia;o__Acidimicrobiales;f__OCS155	0.0544364
k__Archaea;p__Euryarchaeota;c__Thermoplasmata;o__E2;f__Marine group II	0.0409043
k__Bacteria;p__Bacteroidetes;c__Flavobacteriia;o__Flavobacteriales;f__Cryomorphaceae	0.0257977
k__Bacteria;p__Proteobacteria;c__Gammaproteobacteria;o__Oceanospirillales;f__	0.0255809
k__Bacteria;p__Verrucomicrobia;c__Opitutae;o__Puniceicoccales;f__Puniceicoccaceae	0.0254497
k__Bacteria;p__SAR406;c__AB16;o__Arctic96B-7;f__A714017	0.0247708
k__Bacteria;p__Bacteroidetes;c__Flavobacteriia;o__Flavobacteriales;f__NS9	0.0222378
k__Bacteria;p__Proteobacteria;c__Alphaproteobacteria;o__;f__	0.0203153
k__Bacteria;p__Actinobacteria;c__Acidimicrobiia;o__Acidimicrobiales;f__C111	0.0191971
k__Bacteria;p__Bacteroidetes;c__Flavobacteriia;o__Flavobacteriales;f__	0.0119804
k__Bacteria;p__Proteobacteria;c__Betaproteobacteria;o__Methylophilales;f__Methylophilaceae	0.0119461
k__Bacteria;p__Proteobacteria;c__Gammaproteobacteria;o__Alteromonadales;f__OM60	0.0115753
k__Bacteria;p__Cyanobacteria;c__Synechococcophycideae;o__Synechococcales;f__Synechococcaceae	0.0113072
k__Bacteria;p__Actinobacteria;c__Actinobacteria;o__Actinomycetales;f__Microbacteriaceae	0.00982959
k__Bacteria;p__Verrucomicrobia;c__Verrucomicrobiae;o__Verrucomicrobiales;f__Verrucomicrobiaceae	0.00866579
k__Bacteria;p__Planctomycetes;c__Planctomycetia;o__Pirellulales;f__Pirellulaceae	0.00735936
k__Bacteria;p__Cyanobacteria;c__Chloroplast;o__Stramenopiles;f__	0.00582473
k__Bacteria;p__Bacteroidetes;c__Cytophagia;o__Cytophagales;f__Flammeovirgaceae	0.00488912
k__Bacteria;p__Proteobacteria;c__Alphaproteobacteria;__;__	0.00475791
k__Bacteria;p__GN02;c__BD1-5;o__;f__	0.00462099
k__Bacteria;p__Cyanobacteria;c__Chloroplast;o__Chlorophyta;f__Mamiellaceae	0.00441562
k__Bacteria;p__Proteobacteria;c__Gammaproteobacteria;o__Oceanospirillales;f__Oceanospirillaceae	0.00330315
k__Bacteria;p__Proteobacteria;c__Epsilonproteobacteria;o__Campylobacterales;f__Campylobacteraceae	0.0028981
k__Bacteria;p__Proteobacteria;c__Gammaproteobacteria;o__Alteromonadales;f__	0.00274407
k__Bacteria;p__Firmicutes;c__Bacilli;o__Bacillales;f__Bacillaceae	0.00271555
k__Bacteria;p__Cyanobacteria;c__Chloroplast;o__UA01;f__	0.0026642
k__Bacteria;p__Cyanobacteria;c__Chloroplast;o__Haptophyceae;f__	0.00256151
k__Bacteria;p__Actinobacteria;c__Acidimicrobiia;o__Acidimicrobiales;f__SC3-41	0.00244741
k__Bacteria;p__Proteobacteria;c__Gammaproteobacteria;o__Alteromonadales;f__HTCC2188	0.00235614
k__Bacteria;p__Planctomycetes;c__Planctomycetia;o__Planctomycetales;f__Planctomycetaceae	0.00233902
k__Bacteria;p__OD1;c__ZB2;o__;f__	0.00225915
k__Bacteria;p__Proteobacteria;c__Deltaproteobacteria;o__Sva0853;f__SAR324	0.00207659
k__Bacteria;p__Proteobacteria;c__Gammaproteobacteria;o__Vibrionales;f__Pseudoalteromonadaceae	0.00207659
k__Bacteria;p__Proteobacteria;c__Deltaproteobacteria;o__Desulfobacterales;f__Nitrospinaceae	0.00200243
k__Bacteria;p__Proteobacteria;c__Gammaproteobacteria;o__Vibrionales;f__Vibrionaceae	0.00170577
k__Bacteria;p__Chlamydiae;c__Chlamydiia;o__Chlamydiales;f__	0.00167725
k__Bacteria;p__Proteobacteria;c__Alphaproteobacteria;o__Kiloniellales;f__Kiloniellaceae	0.00165443
k__Bacteria;p__Proteobacteria;c__Gammaproteobacteria;o__Alteromonadales;f__Psychromonadaceae	0.00165443
k__Bacteria;p__Proteobacteria;c__Betaproteobacteria;o__Burkholderiales;f__Comamonadaceae	0.00151751
k__Bacteria;p__Proteobacteria;c__Gammaproteobacteria;o__Thiotrichales;f__Piscirickettsiaceae	0.00148328
k__Bacteria;p__Verrucomicrobia;c__[Pedosphaerae];o__;f__	0.00147758
k__Bacteria;p__Proteobacteria;c__Betaproteobacteria;o__;f__	0.00144335
k__Bacteria;p__Proteobacteria;c__Gammaproteobacteria;o__HTCC2188;f__HTCC2089	0.00143764
k__Bacteria;p__Proteobacteria;c__Gammaproteobacteria;o__Legionellales;f__Francisellaceae	0.00120945
k__Bacteria;p__Fibrobacteres;c__Fibrobacteria;o__Fibrobacterales;f__	0.00111246
k__Bacteria;p__GN02;c__;o__;f__	0.0010383
k__Bacteria;p__Bacteroidetes;c__[Saprospirae];o__[Saprospirales];f__Saprospiraceae	0.000992658
k__Bacteria;p__Proteobacteria;c__Alphaproteobacteria;o__Rickettsiales;f__	0.0008101
k__Bacteria;p__Bacteroidetes;c__Sphingobacteriia;o__Sphingobacteriales;f__NS11-12	0.00079869
k__Bacteria;p__Proteobacteria;c__Gammaproteobacteria;__;__	0.000770166
k__Bacteria;p__Proteobacteria;c__Epsilonproteobacteria;o__Campylobacterales;f__Helicobacteraceae	0.000730231
k__Bacteria;p__Proteobacteria;c__Deltaproteobacteria;o__Bdellovibrionales;f__Bacteriovoracaceae	0.000724526
k__Bacteria;p__Cyanobacteria;c__Chloroplast;o__Cryptophyta;f__	0.000713116
k__Archaea;p__Crenarchaeota;c__Thaumarchaeota;o__Cenarchaeales;f__Cenarchaeaceae	0.000690296
k__Bacteria;p__Proteobacteria;c__Gammaproteobacteria;o__Pseudomonadales;f__Pseudomonadaceae	0.000656067
k__Bacteria;p__Proteobacteria;c__Alphaproteobacteria;o__Rhodospirillales;f__Rhodospirillaceae	0.000627542
k__Bacteria;p__Chloroflexi;c__SAR202;o__;f__	0.000610427
k__Archaea;p__[Parvarchaeota];c__[Parvarchaea];o__YLA114;f__	0.000576198
k__Bacteria;p__Bacteroidetes;c__Sphingobacteriia;o__Sphingobacteriales;f__	0.000553378
k__Bacteria;p__Proteobacteria;c__Deltaproteobacteria;o__Spirobacillales;f__	0.000547673
k__Bacteria;p__Verrucomicrobia;c__Opitutae;o__Opitutales;f__Opitutaceae	0.000536263
k__Bacteria;p__Proteobacteria;c__Alphaproteobacteria;o__Rickettsiales;f__Rickettsiaceae	0.000524854
k__Bacteria;p__Lentisphaerae;c__[Lentisphaeria];o__Lentisphaerales;f__Lentisphaeraceae	0.000513444
k__Bacteria;p__Planctomycetes;c__vadinHA49;o__;f__	0.000502034
k__Bacteria;p__Actinobacteria;c__Actinobacteria;o__Actinomycetales;f__	0.000496329
k__Bacteria;p__;c__;o__;f__	0.000467804
k__Bacteria;p__Fusobacteria;c__Fusobacteriia;o__Fusobacteriales;f__Fusobacteriaceae	0.00041646
k__Bacteria;p__Proteobacteria;c__Alphaproteobacteria;o__Rhodobacterales;f__Hyphomonadaceae	0.00041646
k__Bacteria;p__Verrucomicrobia;c__Verruco-5;o__R76-B128;f__	0.00039364
k__Bacteria;p__Spirochaetes;c__Spirochaetes;o__Spirochaetales;f__Spirochaetaceae	0.000387935
k__Bacteria;p__Proteobacteria;c__Deltaproteobacteria;o__Sva0853;f__S25_1238	0.000365115
k__Bacteria;p__OD1;c__ABY1;o__;f__	0.000353706
k__Bacteria;p__Planctomycetes;c__Phycisphaerae;o__Phycisphaerales;f__	0.000348001
k__Bacteria;p__Lentisphaerae;c__[Lentisphaeria];o__Victivallales;f__Victivallaceae	0.000325181
k__Bacteria;p__Proteobacteria;c__Alphaproteobacteria;o__Kiloniellales;f__	0.000325181
k__Bacteria;p__Proteobacteria;c__Gammaproteobacteria;o__Legionellales;f__Coxiellaceae	0.000302361
k__Bacteria;p__Verrucomicrobia;c__Opitutae;o__[Pelagicoccales];f__[Pelagicoccaceae]	0.000296656
k__Bacteria;p__Proteobacteria;c__Betaproteobacteria;o__Nitrosomonadales;f__Nitrosomonadaceae	0.000285246
k__Bacteria;p__SR1;c__;o__;f__	0.000285246
k__Bacteria;p__Proteobacteria;c__Alphaproteobacteria;o__Rickettsiales;__	0.000279542
k__Bacteria;p__Proteobacteria;c__Gammaproteobacteria;o__Thiohalorhabdales;f__Thiohalorhabdaceae	0.000268132
k__Bacteria;p__Bacteroidetes;c__Bacteroidia;o__Bacteroidales;f__	0.000262427
k__Bacteria;p__Actinobacteria;c__Acidimicrobiia;o__Acidimicrobiales;f__ZA3409c	0.000245312
k__Bacteria;p__Proteobacteria;c__Gammaproteobacteria;o__Alteromonadales;f__Colwelliaceae	0.000233902
k__Bacteria;p__Actinobacteria;c__Acidimicrobiia;o__Acidimicrobiales;f__TK06	0.000228197
k__Bacteria;p__Proteobacteria;c__Alphaproteobacteria;o__BD7-3;f__	0.000211082
k__Bacteria;p__Proteobacteria;c__Gammaproteobacteria;o__Thiohalorhabdales;f__	0.000211082
k__Bacteria;p__Fibrobacteres;c__TG3;o__TG3-2;f__	0.000199673
k__Bacteria;p__WS6;c__SC72;o__;f__	0.000199673
k__Bacteria;p__Planctomycetes;c__OM190;o__agg27;f__	0.000193968
k__Bacteria;p__Verrucomicrobia;c__[Pedosphaerae];o__Arctic97B-4;f__	0.000171148
k__Bacteria;p__SBR1093;c__A712011;o__;f__	0.000165443
k__Bacteria;p__Bacteroidetes;c__[Saprospirae];o__[Saprospirales];f__	0.000159738
k__Bacteria;p__Verrucomicrobia;c__Verruco-5;o__MSBL3;f__	0.000159738
k__Bacteria;p__WS6;c__B142;o__;f__	0.000154033
k__Bacteria;p__Bacteroidetes;__;__;__	0.000148328
k__Bacteria;p__Tenericutes;c__Mollicutes;o__Mycoplasmatales;f__Mycoplasmataceae	0.000142623
k__Bacteria;p__Proteobacteria;c__Alphaproteobacteria;o__Rickettsiales;f__AEGEAN_112	0.000136918
k__Bacteria;p__Proteobacteria;c__Gammaproteobacteria;o__Alteromonadales;f__Shewanellaceae	0.000136918
k__Bacteria;p__Proteobacteria;c__Gammaproteobacteria;o__Legionellales;f__	0.000136918
k__Bacteria;p__Proteobacteria;c__Deltaproteobacteria;o__Myxococcales;f__OM27	0.000131213
k__Bacteria;p__Spirochaetes;c__[Leptospirae];o__[Leptospirales];f__Leptospiraceae	0.000125508
k__Bacteria;p__ZB3;c__BS119;o__;f__	0.000119804
k__Bacteria;p__Tenericutes;c__Mollicutes;o__;f__	0.000114099
k__Bacteria;p__GN02;c__GKS2-174;o__;f__	9.69838e-05
k__Bacteria;p__Planctomycetes;c__Pla3;o__;f__	9.69838e-05
k__Bacteria;p__Verrucomicrobia;c__Verruco-5;o__;f__	9.69838e-05
k__Bacteria;p__Proteobacteria;c__Gammaproteobacteria;o__Oceanospirillales;f__Saccharospirillaceae	9.12789e-05
k__Archaea;p__[Parvarchaeota];c__[Parvarchaea];o__WCHD3-30;f__	8.55739e-05
k__Bacteria;p__Bacteroidetes;c__Bacteroidia;o__Bacteroidales;f__Marinilabiaceae	8.55739e-05
k__Bacteria;p__Planctomycetes;c__OM190;o__CL500-15;f__	8.55739e-05
k__Bacteria;__;__;__;__	7.41641e-05
k__Bacteria;p__OD1;c__;o__;f__	7.41641e-05
k__Bacteria;p__Proteobacteria;c__Gammaproteobacteria;o__;f__	7.41641e-05
k__Bacteria;p__Proteobacteria;c__Gammaproteobacteria;o__Chromatiales;__	7.41641e-05
k__Bacteria;p__Bacteroidetes;c__[Rhodothermi];o__[Rhodothermales];f__Rhodothermaceae	6.84592e-05
k__Bacteria;p__Planctomycetes;c__;o__;f__	6.84592e-05
k__Bacteria;p__Proteobacteria;c__Deltaproteobacteria;o__Bdellovibrionales;f__Bdellovibrionaceae	6.84592e-05
k__Bacteria;p__Proteobacteria;c__Deltaproteobacteria;o__Myxococcales;f__Cystobacterineae	6.84592e-05
k__Bacteria;p__Proteobacteria;c__Gammaproteobacteria;o__Chromatiales;f__	6.84592e-05
k__Bacteria;p__Planctomycetes;c__OM190;o__;f__	6.27542e-05
k__Bacteria;p__OP11;c__WCHB1-64;o__d153;f__	5.70493e-05
k__Bacteria;p__Proteobacteria;c__Gammaproteobacteria;o__Pseudomonadales;f__Moraxellaceae	5.70493e-05
k__Bacteria;p__Firmicutes;c__Clostridia;o__Clostridiales;f__[Acidaminobacteraceae]	5.13444e-05
k__Bacteria;p__Proteobacteria;c__Betaproteobacteria;o__Burkholderiales;f__	5.13444e-05
k__Bacteria;p__Proteobacteria;c__Gammaproteobacteria;o__Legionellales;f__Legionellaceae	5.13444e-05
k__Bacteria;p__Proteobacteria;c__Gammaproteobacteria;o__Oceanospirillales;f__Endozoicimonaceae	5.13444e-05
k__Bacteria;p__Planctomycetes;c__Planctomycetia;o__Gemmatales;f__Gemmataceae	4.56394e-05
k__Bacteria;p__SAR406;c__AB16;o__ZA3648c;f__AEGEAN_185	4.56394e-05
k__Bacteria;p__Fibrobacteres;c__Fibrobacteria;o__Ucp1540;f__	3.99345e-05
k__Bacteria;p__Firmicutes;c__Clostridia;o__Clostridiales;__	3.99345e-05
k__Bacteria;p__NKB19;c__SHAB590;o__;f__	3.99345e-05
k__Bacteria;p__Bacteroidetes;c__Bacteroidia;o__Bacteroidales;f__VC21_Bac22	3.42296e-05
k__Bacteria;p__Cyanobacteria;c__Chloroplast;o__Euglenozoa;f__	3.42296e-05
k__Bacteria;p__Firmicutes;c__Bacilli;o__Bacillales;f__Planococcaceae	3.42296e-05
k__Bacteria;p__Gemmatimonadetes;c__Gemm-2;o__;f__	3.42296e-05
k__Bacteria;p__Proteobacteria;c__Alphaproteobacteria;o__Rhizobiales;f__Bradyrhizobiaceae	3.42296e-05
k__Bacteria;p__Proteobacteria;c__Deltaproteobacteria;o__PB19;f__	3.42296e-05
k__Bacteria;p__Proteobacteria;c__Gammaproteobacteria;o__34P16;f__	3.42296e-05
k__Bacteria;p__Actinobacteria;c__Actinobacteria;o__Actinomycetales;f__ACK-M1	2.85246e-05
k__Bacteria;p__Cyanobacteria;c__Chloroplast;o__Cercozoa;f__	2.85246e-05
k__Bacteria;p__Planctomycetes;c__Phycisphaerae;o__Phycisphaerales;f__Phycisphaeraceae	2.85246e-05
k__Bacteria;p__Proteobacteria;c__Alphaproteobacteria;o__Sphingomonadales;f__Sphingomonadaceae	2.85246e-05
k__Bacteria;p__TM6;c__SJA-4;o__;f__	2.85246e-05
k__Bacteria;p__Verrucomicrobia;c__Opitutae;o__;f__	2.85246e-05
k__Bacteria;p__Bacteroidetes;c__Bacteroidia;o__Bacteroidales;f__Bacteroidaceae	2.28197e-05
k__Bacteria;p__Bacteroidetes;c__Flavobacteriia;o__Flavobacteriales;__	2.28197e-05
k__Bacteria;p__Firmicutes;c__Clostridia;o__Clostridiales;f__	2.28197e-05
k__Bacteria;p__Lentisphaerae;c__[Lentisphaeria];o__Lentisphaerales;f__Arctic95B-10	2.28197e-05
k__Bacteria;p__Elusimicrobia;c__Elusimicrobia;o__IIb;f__	1.71148e-05
k__Bacteria;p__OD1;c__SM2F11;o__;f__	1.71148e-05
k__Bacteria;p__Bacteroidetes;c__Cytophagia;o__Cytophagales;__	1.14099e-05
k__Bacteria;p__Bacteroidetes;c__Flavobacteriia;o__;f__	1.14099e-05
k__Bacteria;p__Proteobacteria;c__Deltaproteobacteria;o__Desulfovibrionales;f__	1.14099e-05
k__Bacteria;p__Proteobacteria;c__Deltaproteobacteria;o__NB1-j;f__JTB38	1.14099e-05
k__Bacteria;p__Proteobacteria;c__Gammaproteobacteria;o__Legionellales;__	1.14099e-05
k__Bacteria;p__TM6;c__SBRH58;o__;f__	1.14099e-05
# Constructed from biom file

## Sheet: Unfiltered Day 0
#ASV ID	Unfiltered Day 0
k__Bacteria;p__Proteobacteria;c__Alphaproteobacteria;o__Rickettsiales;f__Pelagibacteraceae	0.181453
k__Bacteria;p__Bacteroidetes;c__Flavobacteriia;o__Flavobacteriales;f__Flavobacteriaceae	0.139586
k__Bacteria;p__Proteobacteria;c__Alphaproteobacteria;o__Rhodobacterales;f__Rhodobacteraceae	0.110865
k__Bacteria;p__Proteobacteria;c__Gammaproteobacteria;o__Oceanospirillales;f__Halomonadaceae	0.0659323
k__Bacteria;p__Actinobacteria;c__Acidimicrobiia;o__Acidimicrobiales;f__OCS155	0.0588669
k__Archaea;p__Euryarchaeota;c__Thermoplasmata;o__E2;f__Marine group II	0.0558998
k__Bacteria;p__Proteobacteria;c__Gammaproteobacteria;o__Oceanospirillales;f__	0.0403757
k__Bacteria;p__Proteobacteria;c__Gammaproteobacteria;o__Alteromonadales;f__Alteromonadaceae	0.0393922
k__Bacteria;p__Verrucomicrobia;c__Opitutae;o__Puniceicoccales;f__Puniceicoccaceae	0.035589
k__Bacteria;p__SAR406;c__AB16;o__Arctic96B-7;f__A714017	0.0335399
k__Bacteria;p__Bacteroidetes;c__Flavobacteriia;o__Flavobacteriales;f__NS9	0.0302613
k__Bacteria;p__Bacteroidetes;c__Flavobacteriia;o__Flavobacteriales;f__Cryomorphaceae	0.0283433
k__Bacteria;p__Proteobacteria;c__Alphaproteobacteria;o__;f__	0.0252615
k__Bacteria;p__Proteobacteria;c__Betaproteobacteria;o__Methylophilales;f__Methylophilaceae	0.0125734
k__Bacteria;p__Actinobacteria;c__Acidimicrobiia;o__Acidimicrobiales;f__C111	0.0124258
k__Bacteria;p__Verrucomicrobia;c__Verrucomicrobiae;o__Verrucomicrobiales;f__Verrucomicrobiaceae	0.0119832
k__Bacteria;p__Bacteroidetes;c__Flavobacteriia;o__Flavobacteriales;f__	0.00836038
k__Bacteria;p__Proteobacteria;c__Gammaproteobacteria;o__Alteromonadales;f__OM60	0.00660634
k__Bacteria;p__Cyanobacteria;c__Chloroplast;o__Stramenopiles;f__	0.00657355
k__Bacteria;p__Bacteroidetes;c__Cytophagia;o__Cytophagales;f__Flammeovirgaceae	0.00637684
k__Bacteria;p__Proteobacteria;c__Gammaproteobacteria;o__Oceanospirillales;f__Oceanospirillaceae	0.00549162
k__Bacteria;p__Actinobacteria;c__Actinobacteria;o__Actinomycetales;f__Microbacteriaceae	0.0050818
k__Bacteria;p__Planctomycetes;c__Planctomycetia;o__Pirellulales;f__Pirellulaceae	0.00483591
k__Bacteria;p__Proteobacteria;c__Deltaproteobacteria;o__Sva0853;f__SAR324	0.00399987
k__Bacteria;p__Proteobacteria;c__Alphaproteobacteria;__;__	0.00396708
k__Bacteria;p__GN02;c__BD1-5;o__;f__	0.00336055
k__Bacteria;p__Proteobacteria;c__Gammaproteobacteria;o__Alteromonadales;f__HTCC2188	0.00332776
k__Bacteria;p__Cyanobacteria;c__Synechococcophycideae;o__Synechococcales;f__Synechococcaceae	0.0032458
k__Bacteria;p__OD1;c__ZB2;o__;f__	0.0032294
k__Bacteria;p__Actinobacteria;c__Acidimicrobiia;o__Acidimicrobiales;f__SC3-41	0.00273762
k__Bacteria;p__Verrucomicrobia;c__[Pedosphaerae];o__;f__	0.00273762
k__Bacteria;p__Proteobacteria;c__Deltaproteobacteria;o__Desulfobacterales;f__Nitrospinaceae	0.00265565
k__Bacteria;p__Bacteroidetes;c__[Saprospirae];o__[Saprospirales];f__Saprospiraceae	0.00257369
k__Bacteria;p__Proteobacteria;c__Gammaproteobacteria;o__Thiotrichales;f__Piscirickettsiaceae	0.0023114
k__Bacteria;p__Proteobacteria;c__Betaproteobacteria;o__;f__	0.00221304
k__Bacteria;p__Cyanobacteria;c__Chloroplast;o__Haptophyceae;f__	0.00186879
k__Bacteria;p__Planctomycetes;c__Planctomycetia;o__Planctomycetales;f__Planctomycetaceae	0.00157372
k__Bacteria;p__Proteobacteria;c__Alphaproteobacteria;o__Kiloniellales;f__Kiloniellaceae	0.00157372
k__Bacteria;p__Proteobacteria;c__Gammaproteobacteria;o__HTCC2188;f__HTCC2089	0.00147536
k__Bacteria;p__Proteobacteria;c__Alphaproteobacteria;o__Rickettsiales;__	0.00140979
k__Bacteria;p__Cyanobacteria;c__Chloroplast;o__Chlorophyta;f__Mamiellaceae	0.00136061
k__Bacteria;p__Proteobacteria;c__Alphaproteobacteria;o__Rickettsiales;f__	0.00136061
k__Bacteria;p__Proteobacteria;c__Gammaproteobacteria;o__Vibrionales;f__Pseudoalteromonadaceae	0.00129504
k__Bacteria;p__Proteobacteria;c__Epsilonproteobacteria;o__Campylobacterales;f__Campylobacteraceae	0.00126225
k__Bacteria;p__Proteobacteria;c__Deltaproteobacteria;o__Spirobacillales;f__	0.00122947
k__Bacteria;p__Proteobacteria;c__Gammaproteobacteria;o__Legionellales;f__Francisellaceae	0.00119668
k__Bacteria;p__Proteobacteria;c__Betaproteobacteria;o__Burkholderiales;f__Comamonadaceae	0.00103275
k__Bacteria;p__Proteobacteria;c__Gammaproteobacteria;o__Legionellales;f__Coxiellaceae	0.000999967
k__Bacteria;p__Bacteroidetes;c__Sphingobacteriia;o__Sphingobacteriales;f__	0.000934396
k__Bacteria;p__Proteobacteria;c__Gammaproteobacteria;__;__	0.000934396
k__Bacteria;p__Bacteroidetes;c__Sphingobacteriia;o__Sphingobacteriales;f__NS11-12	0.000819645
k__Bacteria;p__Proteobacteria;c__Gammaproteobacteria;o__Alteromonadales;f__Colwelliaceae	0.000786859
k__Bacteria;p__Proteobacteria;c__Alphaproteobacteria;o__Rickettsiales;f__Rickettsiaceae	0.000688502
k__Archaea;p__Crenarchaeota;c__Thaumarchaeota;o__Cenarchaeales;f__Cenarchaeaceae	0.000655716
k__Bacteria;p__Proteobacteria;c__Alphaproteobacteria;o__Rhodospirillales;f__Rhodospirillaceae	0.00062293
k__Bacteria;p__Verrucomicrobia;c__Opitutae;o__[Pelagicoccales];f__[Pelagicoccaceae]	0.00062293
k__Archaea;p__[Parvarchaeota];c__[Parvarchaea];o__YLA114;f__	0.000606537
k__Bacteria;p__Chlamydiae;c__Chlamydiia;o__Chlamydiales;f__	0.000590145
k__Bacteria;p__OD1;c__ABY1;o__;f__	0.000590145
k__Bacteria;p__Proteobacteria;c__Epsilonproteobacteria;o__Campylobacterales;f__Helicobacteraceae	0.000590145
k__Bacteria;p__Bacteroidetes;__;__;__	0.000524573
k__Bacteria;p__Fibrobacteres;c__Fibrobacteria;o__Fibrobacterales;f__	0.00050818
k__Bacteria;p__GN02;c__;o__;f__	0.00050818
k__Bacteria;p__Verrucomicrobia;c__Opitutae;o__Opitutales;f__Opitutaceae	0.000475394
k__Bacteria;p__Proteobacteria;c__Gammaproteobacteria;o__Alteromonadales;f__	0.000442608
k__Bacteria;p__Proteobacteria;c__Gammaproteobacteria;o__Thiohalorhabdales;f__Thiohalorhabdaceae	0.000360644
k__Bacteria;p__Proteobacteria;c__Deltaproteobacteria;o__Myxococcales;f__OM27	0.000327858
k__Bacteria;p__Proteobacteria;c__Alphaproteobacteria;o__Rhodobacterales;f__Hyphomonadaceae	0.000311465
k__Bacteria;p__Proteobacteria;c__Deltaproteobacteria;o__Sva0853;f__S25_1238	0.000311465
k__Bacteria;p__Actinobacteria;c__Acidimicrobiia;o__Acidimicrobiales;f__TK06	0.000295072
k__Bacteria;p__Proteobacteria;c__Gammaproteobacteria;o__Alteromonadales;f__Psychromonadaceae	0.000295072
k__Bacteria;p__Actinobacteria;c__Actinobacteria;o__Actinomycetales;f__	0.000278679
k__Bacteria;p__Chloroflexi;c__SAR202;o__;f__	0.000278679
k__Bacteria;p__Verrucomicrobia;c__Verruco-5;o__MSBL3;f__	0.000278679
k__Bacteria;p__Planctomycetes;c__OM190;o__agg27;f__	0.000262286
k__Archaea;p__[Parvarchaeota];c__[Parvarchaea];o__WCHD3-30;f__	0.000245894
k__Bacteria;p__;c__;o__;f__	0.000245894
k__Bacteria;p__Proteobacteria;c__Betaproteobacteria;o__Nitrosomonadales;f__Nitrosomonadaceae	0.000245894
k__Bacteria;p__Proteobacteria;c__Gammaproteobacteria;o__Legionellales;f__	0.000245894
k__Bacteria;p__Proteobacteria;c__Alphaproteobacteria;o__BD7-3;f__	0.000229501
k__Bacteria;p__Proteobacteria;c__Gammaproteobacteria;o__Chromatiales;f__	0.000229501
k__Bacteria;p__Cyanobacteria;c__Chloroplast;o__Cryptophyta;f__	0.000213108
k__Bacteria;p__Cyanobacteria;c__Chloroplast;o__UA01;f__	0.000213108
k__Bacteria;p__OD1;c__;o__;f__	0.000213108
k__Bacteria;p__Proteobacteria;c__Gammaproteobacteria;o__;f__	0.000213108
k__Bacteria;p__Proteobacteria;c__Gammaproteobacteria;o__Pseudomonadales;f__Pseudomonadaceae	0.000213108
k__Bacteria;p__Verrucomicrobia;c__[Pedosphaerae];o__Arctic97B-4;f__	0.000196715
k__Bacteria;p__WS6;c__B142;o__;f__	0.000196715
k__Bacteria;p__Actinobacteria;c__Acidimicrobiia;o__Acidimicrobiales;f__wb1_P06	0.000180322
k__Bacteria;p__Lentisphaerae;c__[Lentisphaeria];o__Lentisphaerales;f__Lentisphaeraceae	0.000180322
k__Bacteria;p__Spirochaetes;c__[Leptospirae];o__[Leptospirales];f__Leptospiraceae	0.000180322
k__Bacteria;p__Proteobacteria;c__Alphaproteobacteria;o__Rickettsiales;f__AEGEAN_112	0.000163929
k__Bacteria;p__Proteobacteria;c__Deltaproteobacteria;o__Bdellovibrionales;f__Bdellovibrionaceae	0.000163929
k__Bacteria;p__Proteobacteria;c__Gammaproteobacteria;o__Legionellales;f__Legionellaceae	0.000163929
k__Bacteria;p__Proteobacteria;c__Gammaproteobacteria;o__Vibrionales;f__Vibrionaceae	0.000163929
k__Bacteria;p__Planctomycetes;c__OM190;o__CL500-15;f__	0.000147536
k__Bacteria;p__SBR1093;c__A712011;o__;f__	0.000147536
k__Bacteria;p__Firmicutes;c__Clostridia;o__Clostridiales;f__[Acidaminobacteraceae]	0.000131143
k__Bacteria;p__GN02;c__GKS2-174;o__;f__	0.000131143
k__Bacteria;p__Verrucomicrobia;c__Verruco-5;o__R76-B128;f__	0.000131143
k__Bacteria;p__ZB3;c__BS119;o__;f__	0.000131143
k__Bacteria;p__Bacteroidetes;c__Bacteroidia;o__Bacteroidales;f__	0.00011475
k__Bacteria;p__Cyanobacteria;c__Chloroplast;o__;f__	0.00011475
k__Bacteria;p__BHI80-139;c__;o__;f__	9.83574e-05
k__Bacteria;p__Proteobacteria;c__Alphaproteobacteria;o__Rickettsiales;f__mitochondria	9.83574e-05
k__Bacteria;p__Proteobacteria;c__Deltaproteobacteria;o__Myxococcales;f__	9.83574e-05
k__Bacteria;p__Proteobacteria;c__Deltaproteobacteria;o__PB19;f__	9.83574e-05
k__Bacteria;p__SR1;c__;o__;f__	9.83574e-05
k__Bacteria;p__TM6;c__SJA-4;o__;f__	8.19645e-05
k__Bacteria;p__TM7;c__TM7-1;o__;f__	8.19645e-05
k__Bacteria;__;__;__;__	6.55716e-05
k__Bacteria;p__Bacteroidetes;c__[Saprospirae];o__[Saprospirales];f__	6.55716e-05
k__Bacteria;p__Proteobacteria;c__Alphaproteobacteria;o__Sphingomonadales;f__Sphingomonadaceae	6.55716e-05
k__Bacteria;p__Proteobacteria;c__Gammaproteobacteria;o__Enterobacteriales;f__Enterobacteriaceae	6.55716e-05
k__Bacteria;p__Proteobacteria;c__Gammaproteobacteria;o__Legionellales;__	6.55716e-05
k__Bacteria;p__Bacteroidetes;c__[Saprospirae];o__[Saprospirales];__	4.91787e-05
k__Bacteria;p__Cyanobacteria;c__Chloroplast;__;__	4.91787e-05
k__Bacteria;p__SAR406;c__AB16;o__ZA3648c;f__AEGEAN_185	4.91787e-05
k__Bacteria;p__Verrucomicrobia;c__Opitutae;__;__	4.91787e-05
k__Bacteria;p__Bacteroidetes;c__[Rhodothermi];o__[Rhodothermales];f__Rhodothermaceae	3.27858e-05
k__Bacteria;p__Planctomycetes;c__Phycisphaerae;o__Phycisphaerales;f__	3.27858e-05
k__Bacteria;p__Proteobacteria;c__Alphaproteobacteria;o__Kordiimonadales;f__	3.27858e-05

## Sheet: SJ Channel
#ASV ID	SJ Channel
k__Bacteria;p__Proteobacteria;c__Alphaproteobacteria;o__Rickettsiales;f__Pelagibacteraceae	0.15984
k__Bacteria;p__Bacteroidetes;c__Flavobacteriia;o__Flavobacteriales;f__Flavobacteriaceae	0.152305
k__Bacteria;p__Proteobacteria;c__Alphaproteobacteria;o__Rhodobacterales;f__Rhodobacteraceae	0.0922216
k__Bacteria;p__Proteobacteria;c__Gammaproteobacteria;o__Oceanospirillales;f__Halomonadaceae	0.0792316
k__Bacteria;p__Actinobacteria;c__Acidimicrobiia;o__Acidimicrobiales;f__OCS155	0.0785116
k__Archaea;p__Euryarchaeota;c__Thermoplasmata;o__E2;f__Marine group II	0.0629001
k__Bacteria;p__Proteobacteria;c__Gammaproteobacteria;o__Oceanospirillales;f__	0.041576
k__Bacteria;p__SAR406;c__AB16;o__Arctic96B-7;f__A714017	0.0352531
k__Bacteria;p__Proteobacteria;c__Gammaproteobacteria;o__Alteromonadales;f__Alteromonadaceae	0.0286955
k__Bacteria;p__Verrucomicrobia;c__Opitutae;o__Puniceicoccales;f__Puniceicoccaceae	0.0254558
k__Bacteria;p__Proteobacteria;c__Alphaproteobacteria;o__;f__	0.0218796
k__Bacteria;p__Bacteroidetes;c__Flavobacteriia;o__Flavobacteriales;f__Cryomorphaceae	0.0213788
k__Bacteria;p__Actinobacteria;c__Acidimicrobiia;o__Acidimicrobiales;f__C111	0.0212301
k__Bacteria;p__Bacteroidetes;c__Flavobacteriia;o__Flavobacteriales;f__NS9	0.0183817
k__Bacteria;p__Verrucomicrobia;c__Verrucomicrobiae;o__Verrucomicrobiales;f__Verrucomicrobiaceae	0.0159793
k__Bacteria;p__Cyanobacteria;c__Synechococcophycideae;o__Synechococcales;f__Synechococcaceae	0.0143751
k__Bacteria;p__Proteobacteria;c__Betaproteobacteria;o__Methylophilales;f__Methylophilaceae	0.0138117
k__Bacteria;p__Bacteroidetes;c__Flavobacteriia;o__Flavobacteriales;f__	0.0097895
k__Bacteria;p__Actinobacteria;c__Actinobacteria;o__Actinomycetales;f__Microbacteriaceae	0.00898349
k__Bacteria;p__Planctomycetes;c__Planctomycetia;o__Planctomycetales;f__Planctomycetaceae	0.00867047
k__Bacteria;p__Planctomycetes;c__Planctomycetia;o__Pirellulales;f__Pirellulaceae	0.0064246
k__Bacteria;p__Proteobacteria;c__Gammaproteobacteria;o__Alteromonadales;f__OM60	0.00590813
k__Bacteria;p__Proteobacteria;c__Deltaproteobacteria;o__Desulfobacterales;f__Nitrospinaceae	0.00519602
k__Bacteria;p__Cyanobacteria;c__Chloroplast;o__Stramenopiles;f__	0.00513342
k__Bacteria;p__Proteobacteria;c__Deltaproteobacteria;o__Sva0853;f__SAR324	0.00492996
k__Bacteria;p__Proteobacteria;c__Alphaproteobacteria;__;__	0.00449957
k__Bacteria;p__Bacteroidetes;c__Cytophagia;o__Cytophagales;f__Flammeovirgaceae	0.00361531
k__Bacteria;p__Proteobacteria;c__Gammaproteobacteria;o__Alteromonadales;f__HTCC2188	0.00347445
k__Bacteria;p__Verrucomicrobia;c__[Pedosphaerae];o__;f__	0.00345097
k__Bacteria;p__Cyanobacteria;c__Chloroplast;o__Chlorophyta;f__Mamiellaceae	0.00300493
k__Bacteria;p__Proteobacteria;c__Gammaproteobacteria;o__Oceanospirillales;f__Oceanospirillaceae	0.0028093
k__Bacteria;p__Proteobacteria;c__Gammaproteobacteria;o__Thiotrichales;f__Piscirickettsiaceae	0.00271539
k__Bacteria;p__Chloroflexi;c__SAR202;o__;f__	0.0023476
k__Bacteria;p__Actinobacteria;c__Acidimicrobiia;o__Acidimicrobiales;f__SC3-41	0.0023163
k__Bacteria;p__Cyanobacteria;c__Chloroplast;o__Cryptophyta;f__	0.00203459
k__Bacteria;p__Proteobacteria;c__Betaproteobacteria;o__;f__	0.00203459
k__Bacteria;p__Proteobacteria;c__Alphaproteobacteria;o__Kiloniellales;f__Kiloniellaceae	0.00184678
k__Bacteria;p__Proteobacteria;c__Gammaproteobacteria;__;__	0.00165897
k__Bacteria;p__Proteobacteria;c__Alphaproteobacteria;o__Rhodospirillales;f__Rhodospirillaceae	0.00162767
k__Bacteria;p__Proteobacteria;c__Alphaproteobacteria;o__Rickettsiales;__	0.00148681
k__Bacteria;p__Proteobacteria;c__Betaproteobacteria;o__Burkholderiales;f__Comamonadaceae	0.00144769
k__Bacteria;p__Cyanobacteria;c__Chloroplast;o__Haptophyceae;f__	0.00125205
k__Bacteria;p__Proteobacteria;c__Gammaproteobacteria;o__HTCC2188;f__HTCC2089	0.0011738
k__Bacteria;p__Bacteroidetes;c__[Saprospirae];o__[Saprospirales];f__Saprospiraceae	0.00111902
k__Bacteria;p__Proteobacteria;c__Alphaproteobacteria;o__Rickettsiales;f__	0.0010486
k__Bacteria;p__Verrucomicrobia;c__Opitutae;o__[Pelagicoccales];f__[Pelagicoccaceae]	0.00100164
k__Bacteria;p__Proteobacteria;c__Betaproteobacteria;o__Nitrosomonadales;f__Nitrosomonadaceae	0.000892089
k__Bacteria;p__Verrucomicrobia;c__[Pedosphaerae];o__Arctic97B-4;f__	0.000884263
k__Bacteria;p__Verrucomicrobia;c__Opitutae;o__Opitutales;f__Opitutaceae	0.000876438
k__Bacteria;p__Chlamydiae;c__Chlamydiia;o__Chlamydiales;f__	0.000727756
k__Bacteria;p__;c__;o__;f__	0.000672979
k__Bacteria;p__Actinobacteria;c__Actinobacteria;o__Actinomycetales;f__	0.000626027
k__Bacteria;p__Proteobacteria;c__Epsilonproteobacteria;o__Campylobacterales;f__Campylobacteraceae	0.000618202
k__Archaea;p__Crenarchaeota;c__Thaumarchaeota;o__Cenarchaeales;f__Cenarchaeaceae	0.000555599
k__Bacteria;p__Actinobacteria;c__Acidimicrobiia;o__Acidimicrobiales;f__ZA3409c	0.000555599
k__Bacteria;p__Bacteroidetes;c__Sphingobacteriia;o__Sphingobacteriales;f__NS11-12	0.000539948
k__Bacteria;p__Proteobacteria;c__Deltaproteobacteria;o__Sva0853;f__S25_1238	0.000532123
k__Bacteria;p__GN02;c__BD1-5;o__;f__	0.000516472
k__Bacteria;p__Proteobacteria;c__Gammaproteobacteria;o__Thiohalorhabdales;f__Thiohalorhabdaceae	0.00046952
k__Bacteria;p__Actinobacteria;c__Acidimicrobiia;o__Acidimicrobiales;f__TK06	0.000367791
k__Bacteria;p__OD1;c__ZB2;o__;f__	0.000320839
k__Archaea;p__[Parvarchaeota];c__[Parvarchaea];o__YLA114;f__	0.000313014
k__Bacteria;p__Actinobacteria;c__Acidimicrobiia;o__Acidimicrobiales;f__wb1_P06	0.000305188
k__Bacteria;p__Bacteroidetes;c__[Saprospirae];o__[Saprospirales];f__	0.000297363
k__Bacteria;p__Proteobacteria;c__Gammaproteobacteria;o__Legionellales;f__Coxiellaceae	0.000297363
k__Bacteria;p__Proteobacteria;c__Gammaproteobacteria;o__Chromatiales;f__	0.000289538
k__Bacteria;p__Bacteroidetes;c__Sphingobacteriia;o__Sphingobacteriales;f__	0.000266062
k__Bacteria;p__Proteobacteria;c__Gammaproteobacteria;o__Legionellales;f__Francisellaceae	0.000266062
k__Bacteria;p__Cyanobacteria;c__Chloroplast;o__;f__	0.000242585
k__Bacteria;p__Fibrobacteres;c__Fibrobacteria;o__Fibrobacterales;f__	0.000226935
k__Bacteria;p__SBR1093;c__A712011;o__;f__	0.000219109
k__Bacteria;p__Bacteroidetes;c__[Rhodothermi];o__[Rhodothermales];f__[Balneolaceae]	0.000195633
k__Bacteria;p__Proteobacteria;c__Alphaproteobacteria;o__Rhodobacterales;f__Hyphomonadaceae	0.000187808
k__Bacteria;p__Proteobacteria;c__Gammaproteobacteria;o__Legionellales;f__Legionellaceae	0.000179983
k__Bacteria;p__Proteobacteria;c__Deltaproteobacteria;o__Myxococcales;f__OM27	0.000148681
k__Bacteria;p__SAR406;c__AB16;o__ZA3648c;f__AEGEAN_185	0.000148681
k__Bacteria;p__Proteobacteria;c__Gammaproteobacteria;o__;f__	0.000133031
k__Archaea;p__[Parvarchaeota];c__[Parvarchaea];o__WCHD3-30;f__	0.000125205
k__Bacteria;p__Proteobacteria;c__Alphaproteobacteria;o__Rickettsiales;f__AEGEAN_112	0.00011738
k__Bacteria;p__Proteobacteria;c__Gammaproteobacteria;o__Alteromonadales;f__	0.00011738
k__Bacteria;p__Proteobacteria;c__Gammaproteobacteria;o__Alteromonadales;f__Colwelliaceae	0.00011738
k__Bacteria;p__Bacteroidetes;c__Bacteroidia;o__Bacteroidales;f__VC21_Bac22	0.000109555
k__Bacteria;p__OD1;c__;o__;f__	0.000109555
k__Bacteria;p__Proteobacteria;c__Gammaproteobacteria;o__Alteromonadales;__	0.000109555
k__Bacteria;p__Proteobacteria;c__Gammaproteobacteria;o__Legionellales;__	0.000109555
k__Bacteria;p__Chloroflexi;c__TK17;o__;f__	0.000101729
k__Bacteria;p__Planctomycetes;c__vadinHA49;o__;f__	0.000101729
k__Bacteria;p__Proteobacteria;c__Deltaproteobacteria;o__Spirobacillales;f__	0.000101729
k__Bacteria;p__Proteobacteria;c__Deltaproteobacteria;o__Bdellovibrionales;f__Bacteriovoracaceae	9.39041e-05
k__Bacteria;p__Proteobacteria;c__Gammaproteobacteria;o__Vibrionales;f__Pseudoalteromonadaceae	9.39041e-05
k__Bacteria;p__Verrucomicrobia;c__Opitutae;o__[Cerasicoccales];f__[Cerasicoccaceae]	9.39041e-05
k__Archaea;p__Euryarchaeota;c__Thermoplasmata;o__E2;f__Marine group III	8.60787e-05
k__Bacteria;p__Bacteroidetes;c__Flavobacteriia;o__;f__	8.60787e-05
k__Bacteria;p__Spirochaetes;c__[Leptospirae];o__[Leptospirales];f__Leptospiraceae	8.60787e-05
k__Bacteria;p__ZB3;c__BS119;o__;f__	8.60787e-05
k__Bacteria;p__Cyanobacteria;c__Chloroplast;o__Euglenozoa;f__	7.82534e-05
k__Bacteria;p__Proteobacteria;c__Alphaproteobacteria;o__Kiloniellales;f__	7.82534e-05
k__Bacteria;p__Proteobacteria;c__Deltaproteobacteria;__;__	7.82534e-05
k__Bacteria;p__Proteobacteria;c__Deltaproteobacteria;o__;f__	7.0428e-05
k__Bacteria;p__Lentisphaerae;c__[Lentisphaeria];o__Lentisphaerales;f__Lentisphaeraceae	6.26027e-05
k__Bacteria;p__Planctomycetes;c__OM190;o__CL500-15;f__	6.26027e-05
k__Bacteria;p__Planctomycetes;c__Planctomycetia;o__Gemmatales;f__Gemmataceae	6.26027e-05
k__Bacteria;p__Proteobacteria;c__Gammaproteobacteria;o__Pseudomonadales;f__Pseudomonadaceae	6.26027e-05
k__Bacteria;p__Proteobacteria;c__Alphaproteobacteria;o__Rickettsiales;f__mitochondria	5.47774e-05
k__Bacteria;p__Proteobacteria;c__Deltaproteobacteria;o__Myxococcales;f__Cystobacterineae	5.47774e-05
k__Bacteria;p__Bacteroidetes;__;__;__	4.6952e-05
k__Bacteria;p__Fusobacteria;c__Fusobacteriia;o__Fusobacteriales;f__Fusobacteriaceae	4.6952e-05
k__Bacteria;p__Planctomycetes;c__OM190;o__;f__	4.6952e-05
k__Bacteria;p__Proteobacteria;c__Alphaproteobacteria;o__Rickettsiales;f__Rickettsiaceae	4.6952e-05
k__Bacteria;p__Proteobacteria;c__Gammaproteobacteria;o__Legionellales;f__Endoecteinascidiaceae	4.6952e-05
k__Bacteria;p__TM7;c__TM7-1;o__;f__	4.6952e-05
k__Bacteria;p__PAUC34f;c__;o__;f__	3.91267e-05
k__Bacteria;p__Planctomycetes;c__Pla3;o__;f__	3.91267e-05
k__Bacteria;p__Proteobacteria;c__Gammaproteobacteria;o__Legionellales;f__	3.91267e-05
k__Bacteria;p__Proteobacteria;c__Gammaproteobacteria;o__Methylococcales;f__	3.91267e-05
k__Bacteria;p__Spirochaetes;c__Spirochaetes;o__Spirochaetales;f__Spirochaetaceae	3.91267e-05
k__Bacteria;p__Verrucomicrobia;c__[Methylacidiphilae];o__Methylacidiphilales;f__LD19	3.91267e-05
k__Bacteria;__;__;__;__	2.3476e-05
k__Bacteria;p__Bacteroidetes;c__[Rhodothermi];o__[Rhodothermales];f__Rhodothermaceae	1.56507e-05
k__Bacteria;p__OD1;c__ABY1;o__;f__	1.56507e-05
k__Bacteria;p__Planctomycetes;c__OM190;o__agg27;f__	1.56507e-05

## Sheet: Day 20
# Constructed from biom file	Control	Control	Control	Acidic	Acidic	Acidic
#ASV ID	A	B	C	D	E	F
k__Bacteria;p__Bacteroidetes;c__Flavobacteriia;o__Flavobacteriales;f__Cryomorphaceae	0.179598	0.0266329	0.0419034	0.0208087	0.132976	0.126216
k__Bacteria;p__Proteobacteria;c__Alphaproteobacteria;o__Rhodobacterales;f__Rhodobacteraceae	0.173323	0.317675	0.193904	0.211894	0.0790355	0.301254
k__Bacteria;p__Proteobacteria;c__Deltaproteobacteria;o__Bdellovibrionales;f__Bacteriovoracaceae	0.143184	0.0100078	0.0178089	0.0124721	0.00212101	0.00303713
k__Bacteria;p__Bacteroidetes;c__Flavobacteriia;o__Flavobacteriales;f__Flavobacteriaceae	0.136909	0.116499	0.353519	0.336681	0.34434	0.328939
k__Bacteria;p__Proteobacteria;c__Alphaproteobacteria;o__Rickettsiales;f__Pelagibacteraceae	0.0949614	0.119603	0.0457512	0.0546147	0.0765796	0.0285738
k__Bacteria;p__Actinobacteria;c__Acidimicrobiia;o__Acidimicrobiales;f__OCS155	0.0459969	0.0280626	0.0105363	0.00301956	0.00788122	0.0033677
k__Bacteria;p__Proteobacteria;c__Gammaproteobacteria;o__Alteromonadales;f__HTCC2188	0.0316538	0.00486091	0.0281035	0.011947	0.00363921	0.00376025
k__Bacteria;p__Proteobacteria;c__Gammaproteobacteria;o__Alteromonadales;f__Alteromonadaceae	0.0310974	0.120992	0.0709537	0.312393	0.288658	0.151319
k__Bacteria;p__Cyanobacteria;c__Chloroplast;o__Stramenopiles;f__	0.0260278	0.00531024	0.0622507	0.00643298	0.00330431	0.00849156
k__Bacteria;p__Proteobacteria;c__Alphaproteobacteria;o__;f__	0.0145904	0.0269597	0.0139208	0.00380727	0.00337129	0.00210739
k__Bacteria;p__Proteobacteria;c__Gammaproteobacteria;o__Oceanospirillales;f__Halomonadaceae	0.0137249	0.00486091	0.00475442	0.00295392	0.00357223	0.00239664
k__Bacteria;p__Actinobacteria;c__Actinobacteria;o__Actinomycetales;f__Microbacteriaceae	0.0126121	0.0536334	0.0100729	0.00150978	0.00107167	0.000413215
k__Bacteria;p__Proteobacteria;c__Alphaproteobacteria;o__BD7-3;f__	0.0102009	0.0260202	0.0311455	0.00249442	0.00419737	0.00140493
k__Bacteria;p__GN02;c__BD1-5;o__;f__	0.00970634	0.00224664	0.000705105	0	0.000513507	0.000309911
k__Bacteria;p__Proteobacteria;c__Gammaproteobacteria;o__Oceanospirillales;f__	0.00948995	0.00776112	0.0043918	0.000459498	0.000379549	0.000144625
k__Bacteria;p__Proteobacteria;c__Betaproteobacteria;o__Methylophilales;f__Methylophilaceae	0.00887172	0.0135207	0.00727265	0.00295392	0.00611744	0.0051032
k__Bacteria;p__Cyanobacteria;c__Chloroplast;o__Haptophyceae;f__	0.00828439	0.00514685	0.000503646	0	0.000513507	0
k__Bacteria;p__OD1;c__ABY1;o__;f__	0.0044204	0.00294106	0.000463355	0	0.000848404	0.000371893
k__Bacteria;p__OD1;c__ZB2;o__;f__	0.00377125	0.00290021	0.000503646	0	0.00169681	0.000702465
k__Bacteria;p__Proteobacteria;c__Gammaproteobacteria;o__Vibrionales;f__Pseudoalteromonadaceae	0.00275116	0.000939504	0.00058423	0	0	0
k__Bacteria;p__SR1;c__;o__;f__	0.00272025	0.000898656	0.000322334	0	0.000267917	0.000185947
k__Bacteria;p__Proteobacteria;c__Alphaproteobacteria;o__Rickettsiales;f__Rickettsiaceae	0.00262751	0.00147053	0.0130142	0.00321649	0.0200714	0.00504122
k__Bacteria;p__Proteobacteria;c__Gammaproteobacteria;o__Legionellales;f__	0.00241113	0.00122544	0.00330392	0.00118157	0.00149587	0.00196277
k__Bacteria;p__Bacteroidetes;c__Flavobacteriia;o__Flavobacteriales;f__	0.00213292	0.0367632	0.00956928	0	0.000245591	4.13215e-05
k__Bacteria;p__Actinobacteria;c__Acidimicrobiia;o__Acidimicrobiales;f__C111	0.00204019	0.00931335	0.00684959	0.00131285	0.000848404	0.00169418
k__Bacteria;p__GN02;c__GKS2-174;o__;f__	0.0018238	0.00147053	0.000684959	0.000525141	0.000893056	0.000537179
k__Bacteria;p__Proteobacteria;c__Betaproteobacteria;o__;f__	0.00166924	0.000980352	0.000684959	0.000656426	0.000334896	0.000268589
k__Bacteria;p__Verrucomicrobia;c__Opitutae;o__Puniceicoccales;f__Puniceicoccaceae	0.00163833	0.00114374	0.00116846	0	0	0
k__Bacteria;p__Proteobacteria;c__Gammaproteobacteria;o__Oceanospirillales;f__Oceanospirillaceae	0.00151468	0	0.000221604	0	0.000267917	0
k__Bacteria;p__Planctomycetes;c__Planctomycetia;o__Pirellulales;f__Pirellulaceae	0.00142195	0.0020424	0.000604376	0.00098464	0.00125028	0.0005785
k__Bacteria;p__Proteobacteria;c__Gammaproteobacteria;__;__	0.00126739	0.000939504	0.000463355	0.000918997	0.000424202	0.000165286
k__Archaea;p__[Parvarchaeota];c__[Parvarchaea];o__YLA114;f__	0.00117465	0.000449328	0	0	0.000200938	0
k__Bacteria;p__Proteobacteria;c__Alphaproteobacteria;__;__	0.00117465	0.000490176	0.00126919	0	0.000334896	0
k__Bacteria;p__Proteobacteria;c__Gammaproteobacteria;o__Alteromonadales;f__OM60	0.00117465	0	0.000785688	0	0.000290243	0.000103304
k__Bacteria;p__Planctomycetes;c__Planctomycetia;o__Planctomycetales;f__Planctomycetaceae	0.000989181	0.00081696	0.000684959	0	8.93056e-05	0
k__Bacteria;p__Proteobacteria;c__Alphaproteobacteria;o__Sphingomonadales;f__Erythrobacteraceae	0.000741886	0.000285936	0.000261896	0	0	0
k__Bacteria;p__Proteobacteria;c__Betaproteobacteria;o__Burkholderiales;f__Comamonadaceae	0.000741886	0.00118459	0.000785688	0	0	0
k__Bacteria;p__Proteobacteria;c__Alphaproteobacteria;o__Rhizobiales;f__Phyllobacteriaceae	0.000710974	0.00183816	0.0043918	0	0.00214334	0
k__Bacteria;p__Proteobacteria;c__Deltaproteobacteria;o__Desulfobacterales;f__Nitrospinaceae	0.000680062	0	0.000282042	0	0.000200938	0
k__Bacteria;p__Bacteroidetes;c__Cytophagia;o__Cytophagales;f__Flammeovirgaceae	0.00064915	0.00874147	0.0195818	0.00190364	0.00221031	0.0005785
k__Bacteria;p__SAR406;c__AB16;o__Arctic96B-7;f__A714017	0.00064915	0	0	0	0.000267917	0
k__Bacteria;p__Bacteroidetes;c__[Saprospirae];o__[Saprospirales];f__Saprospiraceae	0.000587326	0.000857808	0.00457311	0	0	0
k__Bacteria;p__GN02;c__;o__;f__	0.000587326	0	0.000100729	0	0.000267917	0
k__Bacteria;p__Proteobacteria;c__Gammaproteobacteria;o__Legionellales;f__Legionellaceae	0.000587326	0.00106205	0.00024175	0	0	6.19822e-05
k__Bacteria;p__Proteobacteria;c__Gammaproteobacteria;o__Legionellales;f__Coxiellaceae	0.000525502	0.00269597	0.00830009	0.00098464	0.00062514	0.000433875
k__Bacteria;p__Proteobacteria;c__Alphaproteobacteria;o__Kordiimonadales;f__Kordiimonadaceae	0.00049459	0.000285936	0.000261896	0	0	0
k__Bacteria;p__Bacteroidetes;c__Bacteroidia;o__Bacteroidales;f__	0.000463679	0.00310445	0.00118861	0.000328213	0	0.00216938
k__Bacteria;p__Actinobacteria;c__Acidimicrobiia;o__Acidimicrobiales;f__SC3-41	0.000401855	0.000653568	0.000906564	0	0.000602813	0.000165286
k__Bacteria;p__SBR1093;c__A712011;o__;f__	0.000370943	0.000285936	0	0.000196928	0.000111632	0
k__Bacteria;p__Proteobacteria;c__Alphaproteobacteria;o__Rhodobacterales;f__Hyphomonadaceae	0.000340031	0.00690331	0.0063258	0.00196928	0.00138424	0
k__Bacteria;p__Proteobacteria;c__Gammaproteobacteria;o__Pseudomonadales;f__Pseudomonadaceae	0.000340031	0	0.00024175	0	0.000200938	0
k__Bacteria;p__TM6;c__SJA-4;o__;f__	0.000340031	0.00245088	0.00483501	0.00105028	0.00162983	0.00369827
k__Bacteria;p__Planctomycetes;c__Phycisphaerae;o__Phycisphaerales;f__	0.000309119	0	0	0	0	8.26429e-05
k__Bacteria;p__Proteobacteria;c__Gammaproteobacteria;o__Thiotrichales;f__Piscirickettsiaceae	0.000309119	0.000326784	6.04376e-05	0	0.000267917	0
k__Bacteria;p__OD1;__;__;__	0.000247295	0	0	0	0	0
k__Bacteria;p__Verrucomicrobia;c__Verrucomicrobiae;o__Verrucomicrobiales;f__Verrucomicrobiaceae	0.000247295	0	0.000282042	0	0	0
k__Bacteria;p__Bacteroidetes;c__[Rhodothermi];o__[Rhodothermales];f__[Balneolaceae]	0.000216383	0	0.000362625	0	0.000446528	0.000185947
k__Bacteria;p__Proteobacteria;c__Alphaproteobacteria;o__Kiloniellales;f__Kiloniellaceae	0.000216383	0	0.000221604	0	0	0
k__Bacteria;p__Proteobacteria;c__Alphaproteobacteria;o__Rhodospirillales;f__Rhodospirillaceae	0.000216383	0	0.000624522	0.000131285	0.000223264	8.26429e-05
k__Bacteria;p__Proteobacteria;c__Gammaproteobacteria;o__HTCC2188;f__HTCC2089	0.000216383	0.000449328	0.000161167	0	6.69792e-05	0
k__Bacteria;p__Verrucomicrobia;c__[Pedosphaerae];o__;f__	0.000216383	0	0.00024175	0	0	0
k__Bacteria;p__Proteobacteria;c__Alphaproteobacteria;o__Rickettsiales;f__	0.000185471	0.000285936	0.0012289	0	0.000156285	0.000206607
k__Bacteria;p__Proteobacteria;c__Gammaproteobacteria;o__Legionellales;__	0.000185471	0.00220579	0.00273984	0.000196928	0	0.000351232
k__Bacteria;p__Proteobacteria;c__Gammaproteobacteria;o__Thiohalorhabdales;f__Thiohalorhabdaceae	0.000185471	0.000163392	0.000302188	0	0	6.19822e-05
k__Bacteria;p__Actinobacteria;c__Actinobacteria;o__Actinomycetales;f__	0.00015456	0	0.000181313	0	0.000111632	6.19822e-05
k__Bacteria;p__Proteobacteria;c__Betaproteobacteria;o__Nitrosomonadales;f__Nitrosomonadaceae	0.00015456	0	0.000120875	0	0	0
k__Bacteria;p__TM6;c__SJA-4;o__S1198;f__	0.00015456	0	0	0	0	0
k__Bacteria;p__Proteobacteria;c__Gammaproteobacteria;o__Chromatiales;f__	0.000123648	0	0	0	0	0.000103304
k__Bacteria;__;__;__;__	9.27357e-05	0.000449328	0.000120875	0	0.000200938	0.000103304
k__Bacteria;p__;c__;o__;f__	9.27357e-05	0	0.000282042	0	0	0.000392554
k__Bacteria;p__Proteobacteria;c__Gammaproteobacteria;o__Legionellales;f__Francisellaceae	9.27357e-05	0	0	0	0	0
k__Bacteria;p__Verrucomicrobia;c__Opitutae;o__Opitutales;f__Opitutaceae	9.27357e-05	0.000122544	0.000120875	0	0	0
k__Bacteria;p__Lentisphaerae;c__[Lentisphaeria];o__Lentisphaerales;f__Lentisphaeraceae	6.18238e-05	0	0	0	0	0
k__Bacteria;p__Proteobacteria;c__Deltaproteobacteria;o__Bdellovibrionales;f__Bdellovibrionaceae	6.18238e-05	0	0	0	0	0
k__Archaea;p__Crenarchaeota;c__Thaumarchaeota;o__Cenarchaeales;f__Cenarchaeaceae	0	0.000163392	0	0	0	0
k__Bacteria;p__Bacteroidetes;c__Flavobacteriia;o__Flavobacteriales;__	0	0.000367632	0	0	0	0
k__Bacteria;p__Bacteroidetes;c__Sphingobacteriia;o__Sphingobacteriales;f__NS11-12	0	0.0072301	0.000382771	0	0.000446528	0.0125411
k__Bacteria;p__Chlamydiae;c__Chlamydiia;o__Chlamydiales;__	0	0	0	0	0	6.19822e-05
k__Bacteria;p__Chlamydiae;c__Chlamydiia;o__Chlamydiales;f__Simkaniaceae	0	0.000245088	0	0	0.000133958	0.000165286
k__Bacteria;p__Cyanobacteria;c__Chloroplast;o__Euglenozoa;f__	0	0.000898656	0	0	0	0
k__Bacteria;p__Cyanobacteria;c__Synechococcophycideae;o__Synechococcales;f__Synechococcaceae	0	0.000939504	0.000805834	0	0	0
k__Bacteria;p__OD1;c__;o__;f__	0	0	4.02917e-05	0	0	0
k__Bacteria;p__OP11;c__WCHB1-64;o__;f__	0	0	4.02917e-05	0	0	0
k__Bacteria;p__OP11;c__WCHB1-64;o__d153;f__	0	0.000122544	0	0	0	0
k__Bacteria;p__Proteobacteria;__;__;__	0	0	6.04376e-05	0	0	0
k__Bacteria;p__Proteobacteria;c__Alphaproteobacteria;o__Rickettsiales;f__AEGEAN_112	0	0	0	0	8.93056e-05	0
k__Bacteria;p__Proteobacteria;c__Alphaproteobacteria;o__Sphingomonadales;__	0	0	0.000141021	0	0	0
k__Bacteria;p__Proteobacteria;c__Deltaproteobacteria;o__;f__	0	0	0.000100729	0	0.000290243	0
k__Bacteria;p__Proteobacteria;c__Deltaproteobacteria;o__GMD14H09;f__	0	0.000163392	0	0	0	0
k__Bacteria;p__Proteobacteria;c__Deltaproteobacteria;o__Spirobacillales;f__	0	0	0.000261896	0	0	0
k__Bacteria;p__Proteobacteria;c__Deltaproteobacteria;o__Sva0853;f__S25_1238	0	0.000285936	0	0	0	0
k__Bacteria;p__Proteobacteria;c__Epsilonproteobacteria;o__Campylobacterales;f__Campylobacteraceae	0	0	6.04376e-05	0	0	0
k__Bacteria;p__Proteobacteria;c__Gammaproteobacteria;o__34P16;f__	0	0	0.000100729	0	0	0
k__Bacteria;p__TM6;c__SBRH58;o__;f__	0	0.000653568	0	0	0	0
k__Bacteria;p__Verrucomicrobia;c__[Methylacidiphilae];o__Methylacidiphilales;f__LD19	0	0	0	0	8.93056e-05	0
